# Supplementary material for: Gibberellic Acid Initiates ER Stress and Activation of Differentiation in Cultured Human Immortalized Keratinocytes HaCaT and Epidermoid Carcinoma Cells A431
Source: Pharmaceutics. 2021 Oct 30;13(11):1813. doi: 10.3390/pharmaceutics13111813 (PMC8622727; doi:10.3390/pharmaceutics13111813)
Supplement: Supplementary file 1 [file pharmaceutics-13-01813-s001.zip]

Archive with 7 entries (7 files):
- Figure S1.tif
- Figure S2.tif
- Figure S3.tif
- Figure S4.tif
- Figure S5.tif
- pharmaceutics-1410509 -  corrected.pdf
- Supplementary_Table S1_legend.pdf
